# Supplementary material for: Generative Adversarial Networks to Improve Fetal Brain Fine-Grained Plane Classification
Source: Sensors (Basel). 2021 Nov 29;21(23):7975. doi: 10.3390/s21237975 (PMC8659720; doi:10.3390/s21237975)
Supplement: Supplementary file 1 [file sensors-21-07975-s001.zip]

Archive with 1 entries (1 files):
- sensors-1440418-supplementary.pdf
